# Supplementary material for: Features of the Opportunistic Behaviour of the Marine Bacterium Marinobacter algicola in the Microalga Ostreococcus tauri Phycosphere
Source: Microorganisms. 2021 Aug 20;9(8):1777. doi: 10.3390/microorganisms9081777 (PMC8399681; doi:10.3390/microorganisms9081777)
Supplement: Supplementary file 1 [file microorganisms-09-01777-s001.zip]

Archive with 1 entries (1 files):
- microorganisms-1327239-supplementary.pdf
